# Supplementary material for: Assessing a chip based rapid RTPCR test for SARS CoV-2 detection (TrueNat assay): A diagnostic accuracy study
Source: PLoS One. 2021 Oct 13;16(10):e0257834. doi: 10.1371/journal.pone.0257834 (PMC8513858; doi:10.1371/journal.pone.0257834)
Supplement: S1 Data — (XLSX) [file pone.0257834.s001.xlsx]

## Sheet: Sheet1
Trunat Result	RTPCR Result	Ct value E gene by Truenat	CT of RdRP gene by Truenat	Ct value E gene by RTPCR	CT of RdRP gene by RTPCR
POSITIVE	NEGATIVE	10.82	11.2	Negative	Negative
POSITIVE	NEGATIVE	13	12.6	Negative	Negative
POSITIVE	NEGATIVE	13.67	19.75	Negative	Negative
POSITIVE	NEGATIVE	14.67	14	Negative	Negative
POSITIVE	NEGATIVE	15.17	15	Negative	Negative
POSITIVE	NEGATIVE	16	16.2	Negative	Negative
POSITIVE	NEGATIVE	16.4	16.29	Negative	Negative
POSITIVE	NEGATIVE	17	17.33	Negative	Negative
POSITIVE	NEGATIVE	17.29	16.75	Negative	Negative
POSITIVE	NEGATIVE	17.4	17.6	Negative	Negative
POSITIVE	NEGATIVE	17.8	18.7	Negative	Negative
POSITIVE	NEGATIVE	17.8	17.4	Negative	Negative
POSITIVE	NEGATIVE	18	18.33	Negative	Negative
POSITIVE	NEGATIVE	18	17.4	Negative	Negative
POSITIVE	NEGATIVE	18	17.9	Negative	Negative
POSITIVE	NEGATIVE	18.17	18.16	Negative	Negative
POSITIVE	NEGATIVE	18.34	17.4	Negative	Negative
POSITIVE	NEGATIVE	18.6	18.25	Negative	Negative
POSITIVE	NEGATIVE	18.8	20.33	Negative	Negative
POSITIVE	NEGATIVE	19	23.5	Negative	Negative
POSITIVE	NEGATIVE	19.14	21	Negative	Negative
POSITIVE	NEGATIVE	19.31	19.33	Negative	Negative
POSITIVE	NEGATIVE	19.5	18.17	Negative	Negative
POSITIVE	NEGATIVE	20	19	Negative	Negative
POSITIVE	NEGATIVE	20	20.29	Negative	Negative
POSITIVE	NEGATIVE	20	20	Negative	Negative
POSITIVE	NEGATIVE	20.43	15.09	Negative	Negative
POSITIVE	NEGATIVE	20.6	20.6	Negative	Negative
POSITIVE	NEGATIVE	21	22	Negative	Negative
POSITIVE	NEGATIVE	21.4	21.2	Negative	Negative
POSITIVE	NEGATIVE	21.5	21	Negative	Negative
POSITIVE	NEGATIVE	21.5	21.4	Negative	Negative
POSITIVE	NEGATIVE	22.14	33.14	Negative	Negative
POSITIVE	NEGATIVE	22.17	20.8	Negative	Negative
POSITIVE	NEGATIVE	22.4	19.43	Negative	Negative
POSITIVE	NEGATIVE	22.5	19.14	Negative	Negative
POSITIVE	NEGATIVE	22.75	23	negative	negative
POSITIVE	NEGATIVE	23.2	32.14	Negative	Negative
POSITIVE	NEGATIVE	23.33	27.8	Negative	Negative
POSITIVE	NEGATIVE	23.33	21.17	Negative	Negative
POSITIVE	NEGATIVE	23.75	29.4	Negative	Negative
POSITIVE	NEGATIVE	23.8	23.5	Negative	Negative
POSITIVE	NEGATIVE	24.8	25.2	Negative	Negative
POSITIVE	NEGATIVE	25.14	23.25	Negative	Negative
POSITIVE	NEGATIVE	25.6	25.75	Negative	Negative
POSITIVE	NEGATIVE	26	31.13	Negative	Negative
POSITIVE	NEGATIVE	26.11	26	Negative	Negative
POSITIVE	NEGATIVE	26.13	26	Negative	Negative
POSITIVE	NEGATIVE	26.33	26	Negative	Negative
POSITIVE	NEGATIVE	26.33	26.4	Negative	Negative
POSITIVE	NEGATIVE	26.33	25.8	Negative	Negative
POSITIVE	NEGATIVE	26.5	25.42	Negative	Negative
POSITIVE	NEGATIVE	26.6	27.17	Negative	Negative
POSITIVE	NEGATIVE	26.8	26.4	Negative	Negative
POSITIVE	NEGATIVE	27	26.5	Negative	Negative
POSITIVE	NEGATIVE	27	28.29	Negative	Negative
POSITIVE	NEGATIVE	27.13	27.16	Negative	Negative
POSITIVE	NEGATIVE	27.19	26.5	Negative	Negative
POSITIVE	NEGATIVE	27.4	30	Negative	Negative
POSITIVE	NEGATIVE	27.5	27.33	Negative	Negative
POSITIVE	NEGATIVE	27.6	27.43	Negative	Negative
POSITIVE	NEGATIVE	27.67	27.25	Negative	Negative
POSITIVE	NEGATIVE	27.67	27.33	Negative	Negative
POSITIVE	NEGATIVE	27.83	22.75	Negative	Negative
POSITIVE	NEGATIVE	28	23.6	Negative	Negative
POSITIVE	NEGATIVE	28	26.6	Negative	Negative
POSITIVE	NEGATIVE	28.14	26	Negative	Negative
POSITIVE	NEGATIVE	28.17	27.17	Negative	Negative
POSITIVE	NEGATIVE	28.17	28.5	Negative	Negative
POSITIVE	NEGATIVE	28.4	27.8	Negative	Negative
POSITIVE	NEGATIVE	28.43	29.67	Negative	Negative
POSITIVE	NEGATIVE	28.6	29.8	Negative	Negative
POSITIVE	NEGATIVE	28.6	29.4	Negative	Negative
POSITIVE	NEGATIVE	28.6	29.4	Negative	Negative
POSITIVE	NEGATIVE	28.6	29.4	Negative	Negative
POSITIVE	NEGATIVE	28.6	29.4	Negative	Negative
POSITIVE	NEGATIVE	28.9	26.7	Negative	Negative
POSITIVE	NEGATIVE	28.9	26.7	Negative	Negative
POSITIVE	NEGATIVE	29	28.7	Negative	Negative
POSITIVE	NEGATIVE	29	30	Negative	Negative
POSITIVE	NEGATIVE	29	31	Negative	Negative
POSITIVE	NEGATIVE	29.14	28	Negative	Negative
POSITIVE	NEGATIVE	29.14	30.25	Negative	Negative
POSITIVE	NEGATIVE	29.17	29.6	Negative	Negative
POSITIVE	NEGATIVE	29.17	29.17	Negative	Negative
POSITIVE	NEGATIVE	29.3	28.6	Negative	Negative
POSITIVE	NEGATIVE	29.3	28.6	negative	negative
POSITIVE	NEGATIVE	29.33	33.17	Negative	Negative
POSITIVE	NEGATIVE	29.4	29.14	Negative	Negative
POSITIVE	NEGATIVE	29.4	29.5	Negative	Negative
POSITIVE	NEGATIVE	29.4	30.2	Negative	Negative
POSITIVE	NEGATIVE	29.4	30.14	Negative	Negative
POSITIVE	NEGATIVE	29.6	28.5	Negative	Negative
POSITIVE	NEGATIVE	29.67	29.75	Negative	Negative
POSITIVE	NEGATIVE	29.67	30.11	Negative	Negative
POSITIVE	NEGATIVE	29.8	27.5	Negative	Negative
POSITIVE	NEGATIVE	30	32.14	Negative	Negative
POSITIVE	NEGATIVE	30	28	Negative	Negative
POSITIVE	NEGATIVE	30.17	31.5	Negative	Negative
POSITIVE	NEGATIVE	30.33	32.33	Negative	Negative
POSITIVE	NEGATIVE	30.4	29.67	Negative	Negative
POSITIVE	NEGATIVE	30.4	31.75	Negative	Negative
POSITIVE	NEGATIVE	30.4	30.66	Negative	Negative
POSITIVE	NEGATIVE	30.4	30	Negative	Negative
POSITIVE	NEGATIVE	30.57	31.5	Negative	Negative
POSITIVE	NEGATIVE	30.6	29	Negative	Negative
POSITIVE	NEGATIVE	30.6	30.8	Negative	Negative
POSITIVE	NEGATIVE	30.7	26.2	Negative	Negative
POSITIVE	NEGATIVE	30.8	30.8	Negative	Negative
POSITIVE	NEGATIVE	31	30.28	Negative	Negative
POSITIVE	NEGATIVE	31	32	Negative	Negative
POSITIVE	NEGATIVE	31	30.17	Negative	Negative
POSITIVE	NEGATIVE	31.11	31.14	Negative	Negative
POSITIVE	NEGATIVE	31.14	29.86	Negative	Negative
POSITIVE	NEGATIVE	31.14	30.2	Negative	Negative
POSITIVE	NEGATIVE	31.17	33.13	Negative	Negative
POSITIVE	NEGATIVE	31.2	30.4	Negative	Negative
POSITIVE	NEGATIVE	31.2	30.2	Negative	Negative
POSITIVE	NEGATIVE	31.2	23.29	Negative	Negative
POSITIVE	NEGATIVE	31.2	32.2	Negative	Negative
POSITIVE	NEGATIVE	31.2	32.2	Negative	Negative
POSITIVE	NEGATIVE	31.2	32.2	Negative	Negative
POSITIVE	NEGATIVE	31.2	32.2	Negative	Negative
POSITIVE	NEGATIVE	31.2	30.33	Negative	Negative
POSITIVE	NEGATIVE	31.2	30.33	Negative	Negative
POSITIVE	NEGATIVE	31.2	32.2	Negative	Negative
POSITIVE	NEGATIVE	31.2	31.22	Negative	Negative
POSITIVE	NEGATIVE	31.2	33.2	Negative	Negative
POSITIVE	NEGATIVE	31.2	32.5	Negative	Negative
POSITIVE	NEGATIVE	31.2	32.2	Negative	Negative
POSITIVE	NEGATIVE	31.29	28	Negative	Negative
POSITIVE	NEGATIVE	31.33	31.75	Negative	Negative
POSITIVE	NEGATIVE	31.4	30.5	Negative	Negative
POSITIVE	NEGATIVE	31.4	31.71	Negative	Negative
POSITIVE	NEGATIVE	31.4	30.33	Negative	Negative
POSITIVE	NEGATIVE	31.4	31.4	Negative	Negative
POSITIVE	NEGATIVE	31.43	30.2	Negative	Negative
POSITIVE	NEGATIVE	31.43	34	Negative	Negative
POSITIVE	NEGATIVE	31.43	30.5	Negative	Negative
POSITIVE	NEGATIVE	31.47	29.83	Negative	Negative
POSITIVE	NEGATIVE	31.5	25.4	Negative	Negative
POSITIVE	NEGATIVE	31.5	32.6	Negative	Negative
POSITIVE	NEGATIVE	31.5	32.6	Negative	Negative
POSITIVE	NEGATIVE	31.5	32.6	Negative	Negative
POSITIVE	NEGATIVE	31.5	32.6	Negative	Negative
POSITIVE	NEGATIVE	31.5	32.6	Negative	Negative
POSITIVE	NEGATIVE	31.6	31.4	Negative	Negative
POSITIVE	NEGATIVE	31.6	31.4	Negative	Negative
POSITIVE	NEGATIVE	31.6	32	Negative	Negative
Trunat Result	RTPCR Result	Ct value Egene by RTPCR	Ct of RdRP gene by RTPCR	Ct value E gene RTPCR	Ct value RdRP by RTPCR
NEGATIVE	POSITIVE	32.2	32.8	16.8	17.3
NEGATIVE	POSITIVE	32.4	32.4	20.2	20
NEGATIVE	POSITIVE	33	33.9	21.4	21.5
NEGATIVE	POSITIVE	33.4	33.4	21.9	22
NEGATIVE	POSITIVE	33.5	33.5	22.7	24.1
NEGATIVE	POSITIVE	33.6	33.8	23.6	24
NEGATIVE	POSITIVE	33.8	33.8	24	25
NEGATIVE	POSITIVE	33.8	33.8	24.7	26
NEGATIVE	POSITIVE	33.9	33.9	25	25.6
NEGATIVE	POSITIVE	34	34	26	26
NEGATIVE	POSITIVE	34.2	34.2	26.3	27
NEGATIVE	POSITIVE	34.2	34.2	26.7	26
NEGATIVE	POSITIVE	34.2	34.2	26.8	26.9
NEGATIVE	POSITIVE	34.4	34.4	27	27
NEGATIVE	POSITIVE	34.5	34.5	27.6	27
NEGATIVE	POSITIVE	34.6	34.6	27.8	28
NEGATIVE	POSITIVE	34.7	34.7	28.5	28.1
NEGATIVE	POSITIVE	34.8	34.8	28.8	30
NEGATIVE	POSITIVE	35	35	29.9	29.9
NEGATIVE	POSITIVE	negative	negative	29.9	28
NEGATIVE	POSITIVE	negative	negative	30.8	30
NEGATIVE	POSITIVE	negative	negative	31.8	31.8
NEGATIVE	POSITIVE	negative	negative	32	32
NEGATIVE	POSITIVE	negative	negative	32.2	32.8
NEGATIVE	POSITIVE	negative	negative	32.8	33.6
NEGATIVE	POSITIVE	negative	negative	33	33
NEGATIVE	POSITIVE	negative	negative	33.7	33.7
NEGATIVE	POSITIVE	negative	negative	33.5	33.6
NEGATIVE	POSITIVE	negative	negative	33.7	33.2
NEGATIVE	POSITIVE	negative	negative	33.9	34.2
NEGATIVE	POSITIVE	negative	negative	34.4	34
NEGATIVE	POSITIVE	negative	negative	35	36.1
NEGATIVE	POSITIVE	negative	negative	35.1	34.9
NEGATIVE	POSITIVE	negative	negative	35.2	35.4
NEGATIVE	POSITIVE	negative	negative	35.8	35.7
NEGATIVE	POSITIVE	negative	negative	36	35.6
NEGATIVE	POSITIVE	negative	negative	36.6	35
NEGATIVE	POSITIVE	negative	negative	36.7	36.7
NEGATIVE	POSITIVE	negative	negative	36.8	36.9
NEGATIVE	POSITIVE	negative	negative	37	37.4
NEGATIVE	POSITIVE	negative	negative	37.4	37.4
NEGATIVE	POSITIVE	negative	negative	37.5	37.8
NEGATIVE	POSITIVE	negative	negative	37.7	37.9
NEGATIVE	POSITIVE	negative	negative	38	38
NEGATIVE	POSITIVE	negative	negative	38.2	38.2
NEGATIVE	POSITIVE	negative	negative	38.2	38.2
NEGATIVE	POSITIVE	negative	negative	38.4	38.8
NEGATIVE	POSITIVE	negative	negative	38.9	38.9
NEGATIVE	POSITIVE	negative	negative	39	37.9
NEGATIVE	POSITIVE	negative	negative	39.1	38.4
NEGATIVE	POSITIVE	negative	negative	39.2	39
NEGATIVE	POSITIVE	negative	negative	39.5	38.7
NEGATIVE	POSITIVE	negative	negative	39.6	38.9
NEGATIVE	POSITIVE	negative	negative	39.8	39.1
